# Supplementary material for: Evaluation of Screening Program and Phylogenetic Analysis of SARS-CoV-2 Infections among Hospital Healthcare Workers in Liège, Belgium
Source: Viruses. 2022 Jun 14;14(6):1302. doi: 10.3390/v14061302 (PMC9227503; doi:10.3390/v14061302)
Supplement: Supplementary file 1 [file viruses-14-01302-s001.zip]

Archive with 1 entries (1 files):
- viruses-1708054-supplementary.pdf
